# Supplementary material for: A Protein–Protein Interaction Analysis Suggests a Wide Range of New Functions for the p21-Activated Kinase (PAK) Ste20
Source: Int J Mol Sci. 2023 Nov 2;24(21):15916. doi: 10.3390/ijms242115916 (PMC10647699; doi:10.3390/ijms242115916)
Supplement: Supplementary file 1 [file ijms-24-15916-s001.zip]

Archive with 1 entries (1 files):
- ijms-2649271-supplementary.pdf
